# Supplementary material for: Exploring the effect of pain on response to reward loss in calves
Source: Sci Rep. 2023 Sep 16;13:15403. doi: 10.1038/s41598-023-42740-8 (PMC10505155; doi:10.1038/s41598-023-42740-8)
Supplement: Supplementary file 1 — Supplementary Information 1. [file 41598_2023_42740_MOESM1_ESM.csv]

ID	Trt Grp	Session	Round	Lat_App	Vocalisations	Max_Pressure
1033	D	post1	3	33	4	0.2
1033	D	post1	1	4	5	0.2
1033	D	post1	2	4	5	0.2
1034	S	post1	1	6	3	6.8
1034	S	post1	3	10	4	1.8
1034	S	post1	2	13	6	3.3
1035	D	post1	1	5	0	0.9
1035	D	post1	2	6	0	0.9
1035	D	post1	3	6	0	0.9
1037	S	post1	3	4	0	2.7
1037	S	post1	2	5	2	3.4
1037	S	post1	1	5	5	4.8
1038	D	post1	2	7	1	0
1038	D	post1	3	5	3	0.7
1038	D	post1	1	3	4	0.9
1039	S	post1	3	4	1	1.8
1039	S	post1	1	3	6	3.6
1039	S	post1	2	4	8	9.7
1040	D	post1	3	21	0	1.9
1040	D	post1	2	5	3	4.7
1040	D	post1	1	5	6	7.4
1050	S	post1	3	3	0	0
1050	S	post1	1	3	1	0.2
1050	S	post1	2	3	1	0
1051	S	post1	3	45	0	0
1051	S	post1	1	3	2	0
1051	S	post1	2	19	2	0
1052	D	post1	1	4	0	5.4
1052	D	post1	2	4	0	1.4
1052	D	post1	3	7	0	0.5
1055	D	post1	1	7	0	0
1055	D	post1	2	9	0	0.7
1055	D	post1	3	9	0	0
1056	S	post1	1	6	0	1
1056	S	post1	3	6	0	0.7
1056	S	post1	2	6	1	0.6
1057	S	post1	1	6	0	0.8
1057	S	post1	2	7	0	1.1
1057	S	post1	3	5	0	0.2
1058	D	post1	1	6	0	1.1
1058	D	post1	2	15	0	1.1
1058	D	post1	3	9	0	0.5
1059	DA	post1	1	4	6	6.1
1059	DA	post1	3	5	6	1
1059	DA	post1	2	4	7	1.8
1061	DA	post1	3	11	0	0
1061	DA	post1	1	6	1	1
1061	DA	post1	2	5	1	2.7
1062	DA	post1	3	10	1	1.5
1062	DA	post1	2	44	3	0.9
1062	DA	post1	1	5	10	3.6
1063	DA	post1	1	7	0	6.2
1063	DA	post1	2	6	0	3.7
1063	DA	post1	3	11	0	4.8
1064	S	post1	1	4	0	0.5
1064	S	post1	2	6	0	1.7
1064	S	post1	3	6	0	0.4
1065	D	post1	2	7	0	7.2
1065	D	post1	3	5	0	8.8
1065	D	post1	1	5	1	8.2
1066	DA	post1	1	6	0	0.4
1066	DA	post1	2	4	0	0
1066	DA	post1	3	9	0	0
1085	D	post1	1	5	0	0.7
1085	D	post1	2	15	0	0.93
1085	D	post1	3	22	0	1.77
1086	D	post1	3	4	3	0.65
1086	D	post1	2	3	4	0.41
1086	D	post1	1	4	13	1.84
1087	DA	post1	3	7	1	2.67
1087	DA	post1	2	11	3	0.62
1087	DA	post1	1	4	12	4.02
1090	DA	post1	2	53	0	0
1090	DA	post1	3	23	0	0
1090	DA	post1	1	5	0	5.03
1141	DA	post1	3	11	0	0.52
1141	DA	post1	1	6	1	1.38
1141	DA	post1	2	13	1	0
1142	S	post1	3	9	6	6.5
1142	S	post1	1	4	12	2.92
1142	S	post1	2	61	17	10.18
1150	DA	post1	1	7	0	1.7
1150	DA	post1	2	13	0	0.4
1150	DA	post1	3	65	0	0
1152	S	post1	3	37	0	5.07
1152	S	post1	2	7	3	0
1152	S	post1	1	11	8	0
1153	DA	post1	1	13	0	4.52
1153	DA	post1	2	6	0	3.34
1153	DA	post1	3	6	0	4.1
1033	D	post2	1	67	0	0
1033	D	post2	2	57	0	0
1033	D	post2	3	26	0	0
1034	S	post2	3	9	0	1.8
1034	S	post2	2	9	1	8.3
1034	S	post2	1	7	3	13.1
1035	D	post2	3	120	0	0
1035	D	post2	1	5	0	0.1
1035	D	post2	2	5	0	0
1037	S	post2	1	6	1	1
1037	S	post2	3	4	1	0.8
1037	S	post2	2	4	2	0.4
1038	D	post2	2	6	0	1
1038	D	post2	1	3	1	0.5
1038	D	post2	3	4	1	2.5
1039	S	post2	1	4	0	0
1039	S	post2	2	4	0	0
1039	S	post2	3	8	1	0.7
1040	D	post2	1	4	0	8.1
1040	D	post2	2	4	0	3.5
1040	D	post2	3	5	0	1.1
1050	S	post2	1	3	0	0.2
1050	S	post2	2	4	0	0
1050	S	post2	3	4	1	0
1051	S	post2	1	3	0	0
1051	S	post2	2	41	1	0
1051	S	post2	3	46	1	0
1052	D	post2	2	7	0	1
1052	D	post2	3	7	0	0.1
1052	D	post2	1	5	1	2.3
1055	D	post2	1	11	0	0
1055	D	post2	2	10	0	0
1055	D	post2	3	12	0	0.1
1056	S	post2	1	5	0	0.7
1056	S	post2	2	7	0	0.4
1056	S	post2	3	9	0	0.8
1057	S	post2	1	7	0	0.9
1057	S	post2	2	5	0	0.4
1057	S	post2	3	4	0	0.6
1058	D	post2	2	8	0	0.6
1058	D	post2	3	52	0	0.6
1058	D	post2	1	5	1	0.6
1059	DA	post2	2	4	2	2.4
1059	DA	post2	3	5	6	0.6
1059	DA	post2	1	3	7	3.3
1061	DA	post2	1	6	0	0
1061	DA	post2	2	10	0	0
1061	DA	post2	3	6	0	0.4
1062	DA	post2	1	7	0	0.4
1062	DA	post2	2	14	1	0.6
1062	DA	post2	3	120	2	0
1063	DA	post2	2	15	0	0.1
1063	DA	post2	1	8	1	2.8
1063	DA	post2	3	13	1	0.9
1064	S	post2	2	7	0	0.2
1064	S	post2	3	5	0	2
1064	S	post2	1	7	1	0
1065	D	post2	1	4	0	6.5
1065	D	post2	2	5	0	6.1
1065	D	post2	3	4	0	4.5
1066	DA	post2	1	6	0	0
1066	DA	post2	2	40	0	0
1066	DA	post2	3	18	0	0
1085	D	post2	1	7	0	0
1085	D	post2	2	13	0	0
1085	D	post2	3	25	0	0
1086	D	post2	1	4	0	0
1086	D	post2	2	14	0	0.84
1086	D	post2	3	4	0	0.04
1087	DA	post2	1	6	0	1.54
1087	DA	post2	2	4	0	1.16
1087	DA	post2	3	5	0	0
1090	DA	post2	1	4	0	1.59
1090	DA	post2	2	26	1	1.2
1090	DA	post2	3	6	1	1.69
1141	DA	post2	1	6	0	0
1141	DA	post2	2	17	0	0
1141	DA	post2	3	7	0	0
1142	S	post2	1	4	0	0
1142	S	post2	2	3	0	1.05
1142	S	post2	3	4	0	5.89
1150	DA	post2	1	5	0	0
1150	DA	post2	2	109	0	0
1150	DA	post2	3	17	0	0.47
1152	S	post2	1	5	0	10.45
1152	S	post2	2	5	0	5.23
1152	S	post2	3	5	0	0
1153	DA	post2	3	41	0	0
1153	DA	post2	1	4	0	1.61
1153	DA	post2	2	6	0	2.17
1033	D	post3	2	18	0	0.1
1033	D	post3	3	9	0	0
1033	D	post3	1	9	2	0
1034	S	post3	1	7	1	0
1034	S	post3	3	8	2	0
1034	S	post3	2	8	3	0.1
1035	D	post3	1	105	0	0
1035	D	post3	2	21	0	0
1035	D	post3	3	8	0	0.3
1037	S	post3	1	5	0	0.2
1037	S	post3	2	5	0	0
1037	S	post3	3	6	0	0
1038	D	post3	2	8	0	0
1038	D	post3	3	11	0	0.5
1038	D	post3	1	3	1	0
1039	S	post3	1	5	0	0
1039	S	post3	2	5	0	0.8
1039	S	post3	3	4	0	0.1
1040	D	post3	1	5	0	0.1
1040	D	post3	2	4	0	0
1040	D	post3	3	5	0	1.4
1050	S	post3	1	4	0	0.01
1050	S	post3	2	4	1	0.3
1050	S	post3	3	4	1	0.5
1051	S	post3	1	7	0	0.9
1051	S	post3	2	8	3	2.6
1051	S	post3	3	NA	NA	NA
1052	D	post3	1	6	0	1.8
1052	D	post3	2	6	0	1.6
1052	D	post3	3	5	0	2.8
1055	D	post3	2	6	0	0.2
1055	D	post3	1	7	1	0
1055	D	post3	3	10	1	0.5
1056	S	post3	2	40	0	0
1056	S	post3	1	7	0	0.4
1056	S	post3	3	12	0	0.1
1057	S	post3	1	7	0	0.8
1057	S	post3	2	6	0	0.2
1057	S	post3	3	7	0	0
1058	D	post3	2	67	0	0
1058	D	post3	3	195	0	0
1058	D	post3	1	7	0	1.2
1059	DA	post3	3	4	0	0.3
1059	DA	post3	1	4	1	0.4
1059	DA	post3	2	4	4	0.8
1061	DA	post3	1	6	0	0
1061	DA	post3	2	5	0	0
1061	DA	post3	3	4	0	4.7
1062	DA	post3	2	12	0	0.9
1062	DA	post3	3	86	3	0
1062	DA	post3	1	6	3	0.9
1063	DA	post3	1	8	0	6
1063	DA	post3	2	11	0	2.4
1063	DA	post3	3	8	0	4.8
1064	S	post3	1	6	0	0
1064	S	post3	2	6	0	0.4
1064	S	post3	3	9	0	0
1065	D	post3	1	4	0	6
1065	D	post3	2	4	0	5.9
1065	D	post3	3	5	0	5.7
1066	DA	post3	1	5	0	0.2
1066	DA	post3	2	6	0	0
1066	DA	post3	3	9	0	0
1085	D	post3	1	8	0	0
1085	D	post3	2	12	0	0
1085	D	post3	3	21	0	0.44
1086	D	post3	1	4	0	0
1086	D	post3	2	6	0	0
1086	D	post3	3	6	0	0
1087	DA	post3	1	5	0	0
1087	DA	post3	2	5	0	0.21
1087	DA	post3	3	4	0	0.19
1090	DA	post3	3	27	0	0
1090	DA	post3	1	3	0	1.31
1090	DA	post3	2	4	0	0.66
1141	DA	post3	1	7	0	0.01
1141	DA	post3	2	14	0	0.09
1141	DA	post3	3	19	0	0
1142	S	post3	1	3	0	12.64
1142	S	post3	2	3	0	9.65
1142	S	post3	3	2	0	12.84
1150	DA	post3	1	4	0	0
1150	DA	post3	2	6	0	0.39
1150	DA	post3	3	7	0	0
1152	S	post3	1	4	0	0
1152	S	post3	2	4	0	0
1152	S	post3	3	4	0	0.01
1153	DA	post3	1	6	0	2
1153	DA	post3	2	12	0	1.08
1153	DA	post3	3	7	0	0.42
1033	D	pre3	1	3	NA	1.1
1033	D	pre3	2	2	NA	0.1
1033	D	pre3	3	4	NA	1.3
1034	S	pre3	1	7	NA	0
1034	S	pre3	2	6	NA	2.5
1034	S	pre3	3	6	NA	1.5
1035	D	pre3	3	13	NA	0.1
1035	D	pre3	1	9	NA	0
1035	D	pre3	2	6	NA	0.4
1037	S	pre3	1	9	0	0
1037	S	pre3	2	5	0	0
1037	S	pre3	3	8	0	0
1038	D	pre3	1	8	0	0
1038	D	pre3	2	4	0	0
1038	D	pre3	3	5	0	0
1039	S	pre3	1	5	0	1.3
1039	S	pre3	2	4	0	2.6
1039	S	pre3	3	3	0	0.6
1040	D	pre3	1	7	0	0.2
1040	D	pre3	3	6	0	0.1
1040	D	pre3	2	6	1	0
1050	S	pre3	1	5	0	0
1050	S	pre3	2	6	0	0
1050	S	pre3	3	4	0	0
1051	S	pre3	1	3	1	0
1051	S	pre3	2	5	1	0
1051	S	pre3	3	NA	NA	NA
1052	D	pre3	1	15	0	0
1052	D	pre3	2	8	0	0.3
1052	D	pre3	3	10	0	0
1055	D	pre3	1	8	0	0
1055	D	pre3	2	7	0	2.4
1055	D	pre3	3	8	0	0
1056	S	pre3	1	9	0	0.3
1056	S	pre3	2	8	0	0.3
1056	S	pre3	3	11	0	0.4
1057	S	pre3	1	5	0	0
1057	S	pre3	2	5	0	0.03
1057	S	pre3	3	5	0	0
1058	D	pre3	3	15	0	0.8
1058	D	pre3	1	15	0	0.8
1058	D	pre3	2	15	0	1.02
1059	DA	pre3	1	5	0	1.3
1059	DA	pre3	2	10	0	1.7
1059	DA	pre3	3	8	1	1.6
1061	DA	pre3	1	6	0	1
1061	DA	pre3	2	4	0	0.2
1061	DA	pre3	3	4	0	0.5
1062	DA	pre3	1	22	0	1.9
1062	DA	pre3	2	13	0	0.6
1062	DA	pre3	3	32	0	0.9
1063	DA	pre3	1	20	0	1.1
1063	DA	pre3	2	4	0	0
1063	DA	pre3	3	6	0	0
1064	S	pre3	2	7	0	0
1064	S	pre3	3	8	0	0
1064	S	pre3	1	5	1	1.3
1065	D	pre3	1	6	0	0.6
1065	D	pre3	2	7	0	0.7
1065	D	pre3	3	7	0	0.4
1066	DA	pre3	1	6	0	0
1066	DA	pre3	2	7	0	0
1066	DA	pre3	3	6	0	0
1085	D	pre3	1	4	0	1.67
1085	D	pre3	2	13	0	0.3
1085	D	pre3	3	19	0	0.27
1086	D	pre3	1	4	0	0.78
1086	D	pre3	2	4	0	1.48
1086	D	pre3	3	4	0	2.63
1087	DA	pre3	1	4	0	0.28
1087	DA	pre3	2	5	0	0.09
1087	DA	pre3	3	6	0	1.62
1090	DA	pre3	1	9	0	0
1090	DA	pre3	2	4	0	0.2
1090	DA	pre3	3	4	0	0
1141	DA	pre3	1	6	0	2.06
1141	DA	pre3	2	13	0	1.5
1141	DA	pre3	3	6	0	0.12
1142	S	pre3	1	6	0	3.21
1142	S	pre3	2	5	0	0.65
1142	S	pre3	3	4	0	1.38
1150	DA	pre3	1	9	0	0
1150	DA	pre3	2	5	0	0.6
1150	DA	pre3	3	9	0	1.1
1152	S	pre3	1	8	0	0
1152	S	pre3	2	6	0	0
1152	S	pre3	3	5	0	0
1153	DA	pre3	1	6	0	1.92
1153	DA	pre3	2	5	0	1.1
1153	DA	pre3	3	4	0	0
